# Supplementary material for: Validity of the Addiction-like Eating Behavior Scale among Patients with Compulsive Eating
Source: Nutrients. 2024 Sep 2;16(17):2932. doi: 10.3390/nu16172932 (PMC11396783; doi:10.3390/nu16172932)
Supplement: Supplementary file 1 [file nutrients-16-02932-s001.zip]

Archive with 1 entries (1 files):
- nutrients-3169239-supplementary.pdf
